# Supplementary material for: Luminescent Properties and Cytotoxic Activity of 2-phenylbenzoxazole Fluorosulfate Derivatives
Source: Int J Mol Sci. 2025 Jul 27;26(15):7261. doi: 10.3390/ijms26157261 (PMC12347133; doi:10.3390/ijms26157261)
Supplement: Supplementary file 1 [file ijms-26-07261-s001.zip]

Archive with 1 entries (1 files):
- ijms-3745934-supplementary.pdf
